# Supplementary material for: Emotional experiences of reading health educational manga encouraging behavioral changes: a non-randomized controlled trial
Source: Health Psychol Behav Med. 2021 Apr 30;9(1):398–421. doi: 10.1080/21642850.2021.1921583 (PMC8159205; doi:10.1080/21642850.2021.1921583)
Supplement: Supplemental Material [file RHPB_A_1921583_SM1419.zip]

Archive with 4 entries (4 files):
- Additional file 1.docx
- Additional file 2.docx
- Additional file 3.docx
- Additional file 4.docx
